# Supplementary material for: Catalytic Oxidation of Soot on a Novel Active Ca-Co Dually-Doped Lanthanum Tin Pyrochlore Oxide
Source: Materials (Basel). 2018 Apr 24;11(5):653. doi: 10.3390/ma11050653 (PMC5978030; doi:10.3390/ma11050653)
Supplement: Supplementary file 1 [file materials-11-00653-s001.zip]

Archive with 1 entries (1 files):
- materials-284565-SI.pdf
